# Supplementary material for: Effects of Organic Elicitors on the Recycled Production of Ginkgolide B in Immobilized Cell Cultures of Ginkgo biloba
Source: J Funct Biomater. 2023 Feb 9;14(2):95. doi: 10.3390/jfb14020095 (PMC9966486; doi:10.3390/jfb14020095)
Supplement: Supplementary file 1 [file jfb-14-00095-s001.zip]

Archive with 1 entries (1 files):
- jfb-2182591-Supplementary.pdf
